# Supplementary material for: Organic Electrochemical Transistors as Versatile Tool for Real-Time and Automatized Viral Cytopathic Effect Evaluation
Source: Viruses. 2022 May 26;14(6):1155. doi: 10.3390/v14061155 (PMC9227436; doi:10.3390/v14061155)
Supplement: Supplementary file 1 [file viruses-14-01155-s001.zip]

Archive with 1 entries (1 files):
- viruses-1729921-supplementary.pdf
